# Supplementary material for: Causal Association of Circulating Adipokines With the Risk of Carpal Tunnel Syndrome and Diabetic Neuropathy: A Bidirectional Two‐Sample Mendelian Randomization Study
Source: J Diabetes Res. 2026 Mar 10;2026:9935331. doi: 10.1155/jdr/9935331 (PMC12973331; doi:10.1155/jdr/9935331)
Supplement: Supplementary file 1 — Supporting Information 1 Table S1: Identification information and characteristics of all datasets obtained from genome‐wide association studies (GWAS) for the purposes of this Mendelian randomization analysis. Table S2: List of genetic variants used as instrumental variables in the Mendelian randomization analysis for each of circulating adipokines and neuropathic conditions. Table S3: Mendelian randomization results assessing the association of carpal tunnel syndrome and diabetic neuropathy with circulating adipokine levels. Table S4: Results of heterogeneity test and pleiotropy test of instrumental variables for reverse analysis. Table S5: Application of Mendelian randomization methods after exclusion of outliers (MR‐PRESSO). [file JDR-2026-9935331-s001.xlsx]

## Sheet: Table S1
Supplementary Table S1. Identification information and characteristics of all datasets obtained from Genome-Wide association studies (GWAS) for the purposes of this Mendelian Randomization analysis
Trait	GWAS ID	Year	Participants	PUBMED ID
Adipokines (serum levels)			Cases
Adiponectin	GCST001465	2012	29347	22479202
Leptin	GCST003367	2016	33987	26833098
IL-6	prot-c-4673_13_2	2017	1000	28240269
Resistin	GCST90012034	2020	21758	33067605
Conditions			Cases/ controls
Carpal tunnel syndrome	finn-a-G6_CARPTU	2021	11,208/195,047	n/a
Diabetic neuropathy	finn-b-DM_NEUROPATHY	2021	1,415/162,201	n/a
Diabetic polyneuropathy	finn-b-DM_POLYNEURO	2021	358/217,377	n/a

## Sheet: Table S2
Supplementary Table S2. List of Genetic Variants Used as Instrumental Variables in the Mendelian Randomization Analysis for Each of Circulating Adipokines and Neuropatic Conditions
Trait	Selected SNP's	Excluded SNPs	Mean F-statistic
Adiponectin levels	rs1108842, rs1597466, rs17366568, rs2062632, rs2927324, rs2980879, rs601339, rs6810075, rs731839, rs7615090, rs7955516, rs7964945	-	81.19
Circulating leptin level	rs9077, rs780093, rs6738627, rs7593751, rs900400, rs6444289, rs10487505, rs4722501, rs8043757, rs6071166	-	24.19
Resistin levels	rs4000725, rs17405635, rs7589428, rs6775731, rs73008259, rs2143151, rs2239619, rs445, rs10103048, rs3087852, rs34124816, rs1423096, rs35547567	-	64.96
IL-6	rs1808973, rs4439342, rs12714251, rs1919443, rs2030171, rs6766485, rs1569346, rs2188469, rs2473498, rs1753505, rs3015785, rs34474082, rs6539694, rs17481437, rs12964855, rs6080859, rs2826953	-	18.41
Diabetic neuropathy	rs9267659, rs9273363, rs9270891, rs146839224	rs146839224, rs9270891 (replaced by rs13204672), rs9270891 (excluded)	68.73
Carpal Tunnel Syndrome	rs17568616, rs189842794, rs11264239, rs11588850, rs148408672, rs13071481, rs11737576, rs73044584, rs72727101, rs10992506, rs10975915, rs111412660, rs78725112, rs185767756, rs28929474, rs143186622, rs72755233, rs3812948, rs118163012, rs9949101, rs62621197, rs6073992, rs10110699, rs10248793, rs11158025, rs115057956, rs12539945, rs13144515, rs2310876, rs5758007, rs6560623, rs72746976	rs11777872 (replacing rs10110699), rs10268431 (replacing rs10248793), rs4901548 (replacing rs11158025), rs1844516 (replacing rs115057956), rs12667418 (replacing rs12539945), rs13144312 (replacing rs13144515),	23.96
		rs6737057 (replacing rs2310876), rs5758004 (replacing rs5758007), rs7023397 (replacing rs6560623), rs10444974 (replacing rs72746976),
		s5758007 (excluded)
Diabetic polyneuropathy	rs114991887, rs117751027, rs117903694, rs8090492, rs62214242, rs7921670, rs80051144	rs7921670 (replaced by rs16907792),	22.29
		rs80051144 (replaced by rs198264)

## Sheet: Table S3
Supplementary Table S3. Mendelian Randomization results assessing the association of Carpal Tunnel Syndrome and Diabetic neuropathy with circulating adipokine levels
Exposure	Outcome	N.SNP	Method	OR (95% CI)	P
Carpal tunnel syndrome	Adiponectin levels	31	Inverse variance weighted	1.0035 (0.9800 - 1.0277)	0.771
		31	MR Egger	1.1242 (0.9758 - 1.2952)	0.116
		31	Weighted median	1.0037 (0.9724 - 1.0361)	0.818
		31	Weighted mode	1.0085 (0.9526 - 1.0676)	0.774
Diabetic neuropathy	Adiponectin levels	3	Inverse variance weighted	1.0185 (0.9822 - 1.0560)	0.322
		3	MR Egger	1.0096 (0.9006 - 1.1319)	0.896
		3	Weighted median	1.0061 (0.9737 - 1.0395)	0.717
		3	Weighted mode	0.9996 (0.9594 - 1.0415)	0.986
Diabetic polyneuropathy	Adiponectin levels	4	Inverse variance weighted	1.0007 (0.9888 - 1.0127)	0.911
		4	MR Egger	1.0153 (0.8804 - 1.1709)	0.854
		4	Weighted median	0.9979 (0.9845 - 1.0116)	0.766
		4	Weighted mode	0.9973 (0.9772 - 1.0178)	0.81
Carpal tunnel syndrome	Circulating leptin level	25	Inverse variance weighted	1.0054 (0.9525 - 1.0613)	0.845
		25	MR Egger	0.9216 (0.6326 - 1.3427)	0.675
		25	Weighted median	0.9836 (0.9328 - 1.0372)	0.541
		25	Weighted mode	1.0064 (0.9157 - 1.1060)	0.896
Diabetic neuropathy	Circulating leptin level	2	Inverse variance weighted	1.0606 (1.0154 - 1.1078)	0.008
Diabetic polyneuropathy	Circulating leptin level	2	Inverse variance weighted	0.9898 (0.9667 - 1.0134)	0.394
Carpal tunnel syndrome	IL-6	16	Inverse variance weighted	1.0266 (0.7738 - 1.3619)	0.856
		16	MR Egger	1.2084 (0.5373 - 2.7179)	0.654
		16	Weighted median	1.0411 (0.6841 - 1.5843)	0.851
		16	Weighted mode	1.2123 (0.7100 - 2.0697)	0.491
Diabetic neuropathy	IL-6	2	Inverse variance weighted	1.1310 (0.9634 - 1.3277)	0.132
Carpal tunnel syndrome	Resistin levels	53	Inverse variance weighted	1.0380 (0.9964 - 1.0813)	0.074
		53	MR Egger	1.0048 (0.9110 - 1.1083)	0.924
		53	Weighted median	1.0478 (0.9912 - 1.1077)	0.099
		53	Weighted mode	1.0909 (0.9403 - 1.2655)	0.256
Diabetic neuropathy	Resistin levels	7	Inverse variance weighted	1.0168 (0.9961 - 1.0379)	0.112
		7	MR Egger	0.9910 (0.9462 - 1.0378)	0.716
		7	Weighted median	1.0149 (0.9902 - 1.0403)	0.239
		7	Weighted mode	1.0152 (0.9908 - 1.0403)	0.27
Diabetic polyneuropathy	Resistin levels	9	Inverse variance weighted	1.0086 (0.9893 - 1.0283)	0.386
		9	MR Egger	1.0058 (0.9594 - 1.0544)	0.818
		9	Weighted median	1.0091 (0.9844 - 1.0344)	0.474
		9	Weighted mode	1.0153 (0.9783 - 1.0536)	0.446
After excluding the outliers
Exposure	Outcome	N.SNP	Method	OR (95% CI)	P
Carpal tunnel syndrome	Circulating leptin level	24	Inverse variance weighted	0.99 (0.95 - 1.03)	0.548
			MR Egger	1.07 (0.80 - 1.43)	0.665
			Weighted median	0.98 (0.93 - 1.03)	0.44
			Weighted mode	1.00 (0.91 - 1.11)	0.96

## Sheet: Table S4
Supplementary Table S4. Results of heterogeneity test and pleiotropy test of instrumental variables for reverse analysis
Exposure	Outcome	Q statistic (IVW)	P value	MR-Egger Intercept	P-value
Carpal tunnel syndrome	Adiponectin levels	34.1877	0.273391	-0.00997	0.121925
Diabetic neuropathy		4.52089	0.104304	0.002924	0.895138
Diabetic polyneuropathy		1.19716	0.753686	-0.00564	0.860168
Carpal tunnel syndrome	Circulating leptin level	57.3069	0.000152	0.007595	0.651194
Diabetic neuropathy		0.041421	0.838727
Diabetic polyneuropathy		0.040695	0.840127
Carpal tunnel syndrome	IL-6	14.8844	0.459772	-0.01609	0.679311
Diabetic neuropathy		0.36109	0.547901
Carpal tunnel syndrome	Resistin levels	70.2725	0.04645	0.003651	0.477576
Diabetic neuropathy		5.83892	0.441475	0.011826	0.276679
Diabetic polyneuropathy		8.72743	0.365808	0.001459	0.901305
After excluding the outliers
Exposure	Outcome	Q statistic (IVW)	P value	MR-Egger Intercept	P-value
Carpal tunnel syndrome	Circulating leptin level	31.7481	0.105496	-0.00693	0.601096

## Sheet: Table S5
Supplementary Table S5. Application of Mendelian Randomization methods after exclusion of outliers (MR-PRESSO)
Exposure	Outcome	RAW		Outlier corrected		Global P	Number of outliers	Distortion P
		or_ci	P	or_ci	P
Carpal tunnel syndrome	Adiponectin levels	1.00 (0.98 - 1.03)	0.77	NA (NA - NA)	NA	0.278
Diabetic polyneuropathy	Adiponectin levels	1.00 (0.99 - 1.01)	0.87	NA (NA - NA)	NA	0.788
Carpal tunnel syndrome	Circulating leptin level	1.01 (0.95 - 1.06)	0.85	0.99 (0.95 - 1.03)	0.55	<0.001	rs1121980	0.236
Carpal tunnel syndrome	Resistin levels	1.04 (1.00 - 1.08)	0.08	NA (NA - NA)	NA	0.039	NA
Diabetic polyneuropathy	Resistin levels	1.01 (0.99 - 1.03)	0.41	NA (NA - NA)	NA	0.408
Diabetic neuropathy	Resistin levels	1.02 (1.00 - 1.04)	0.16	NA (NA - NA)	NA	0.581
Carpal tunnel syndrome	IL-6	1.03 (0.77 - 1.36)	0.86	NA (NA - NA)	NA	0.459
After excluding the outliers
Exposure	Outcome	RAW		Outlier corrected		Global P	Number of outliers	Distortion P
		or_ci	P	or_ci	P
Carpal tunnel syndrome	Circulating leptin level	0.99 (0.95 - 1.03)	0.55	NA (NA - NA)	NA	0.116
